# Supplementary material for: The Canine Morbillivirus Strain Associated with An Epizootic in Caspian Seals Provides New Insights into the Evolutionary History of this Virus
Source: Viruses. 2019 Sep 25;11(10):894. doi: 10.3390/v11100894 (PMC6832514; doi:10.3390/v11100894)
Supplement: Supplementary file 1 [file viruses-11-00894-s001.zip]

Archive with 9 entries (9 files):
- Fig-S1.jpg
- Fig-S2.jpg
- Fig-S3.jpg
- Fig-S4.jpg
- FigS5.pdf
- TableS1_SLAM binding sites.pdf
- TableS2_PVRL4 binding sites.pdf
- TableS3_PC00-changes_new.pdf
- TableS4_Recombination_new.pdf
